# Supplementary material for: Preparation of 18F-Labeled Tracers Targeting Fibroblast Activation Protein via Sulfur [18F]Fluoride Exchange Reaction
Source: Pharmaceutics. 2023 Dec 10;15(12):2749. doi: 10.3390/pharmaceutics15122749 (PMC10747913; doi:10.3390/pharmaceutics15122749)
Supplement: Supplementary file 1 [file pharmaceutics-15-02749-s001.zip]

Archive with 1 entries (1 files):
- pharmaceutics-2676119-supplementary.pdf
